# Supplementary material for: Integrated Surveillance of Disparities in Vaccination Coverage and Morbidity during the COVID-19 Pandemic: A Cohort Study in Southeast Sweden
Source: Vaccines (Basel). 2024 Jul 12;12(7):763. doi: 10.3390/vaccines12070763 (PMC11281347; doi:10.3390/vaccines12070763)
Supplement: Supplementary file 1 [file vaccines-12-00763-s001.zip]

Archive with 1 entries (1 files):
- vaccines-3073046-supplementary.pdf
